# Supplementary material for: Phase Evolution of High-Entropy Stannate Pyrochlore Oxide Synthesized via Glycine-Assisted Sol–Gel Synthesis as a Thermal Barrier Coating Material
Source: Nanomaterials (Basel). 2025 Jun 17;15(12):939. doi: 10.3390/nano15120939 (PMC12195986; doi:10.3390/nano15120939)
Supplement: Supplementary file 1 [file nanomaterials-15-00939-s001.zip]

Archive with 1 entries (1 files):
- nanomaterials-3675618-supplementary.pdf
